# Supplementary material for: High Effectiveness of the Changchun Baike Varicella Vaccine in a Real-World Outbreak Setting: An Observational Study from Yanji City, China
Source: Vaccines (Basel). 2025 Dec 30;14(1):42. doi: 10.3390/vaccines14010042 (PMC12846119; doi:10.3390/vaccines14010042)
Supplement: Supplementary file 1 [file vaccines-14-00042-s001.zip]

Archive with 1 entries (1 files):
- vaccines-4035474-supplementary.pdf
